# Supplementary material for: Bridging Gaps in Obesity Assessment: Spanish Validation of the Eating Behaviors Assessment for Obesity (EBA-O)
Source: Nutrients. 2025 Jul 17;17(14):2344. doi: 10.3390/nu17142344 (PMC12300351; doi:10.3390/nu17142344)
Supplement: Supplementary file 1 [file nutrients-17-02344-s001.zip]

Archive with 1 entries (1 files):
- nutrients-3759236-supplementary.pdf
